# Supplementary material for: Intergenic splicing-stimulated transcriptional readthrough is suppressed by nonsense-mediated mRNA decay in Arabidopsis
Source: Commun Biol. 2022 Dec 20;5:1390. doi: 10.1038/s42003-022-04348-y (PMC9768141; doi:10.1038/s42003-022-04348-y)
Supplement: Supplementary file 3 — Supplementary Data 1 [file 42003_2022_4348_MOESM3_ESM.xlsx]

## Sheet: Supplementary Data 1
Supplementary Data 1. RT loci identified in ISO-seq analysis
RT locus	Strand	1st gene	2nd gene	1st gene is either PPR or TPR	Monocistronic transcript for 2nd gene (ISO-seq)	Transcription termination at 5' end of 1st gene (ISO-seq)	IS (intergenic splicing)(ISO-seq)	Termination of 1st gene inside IS (ISO-seq) # This column presents "yes" or "no" for RTs of which IS was seen.	PolyA or CE in the region between polyadenylation site of 1st gene and IS donor site or -150 relative to polyadenylation site	CAGE tag (TPM>0.2) in 5' end of 2nd gene (this work)	CAGE tag (TPM>0.2) in 5' end of 2nd gene (10-day-old WT and upf1-1 seedlings, Kurihara et al., Proc Natl Acad Sci U S A 115, 7831-7836 (2018))	Nanopore (3-day-old seedlings, this work)	Nanopore (14-day-old WT seedlings, Parker et al., Elife 9, e49658 (2020))
AT1G05087-AT1G05090	+	AT1G05087	AT1G05090		no	no	no			-	-	yes	yes
AT1G19394-AT1G19396-AT1G19397	+	AT1G19394	AT1G19397		no	no	no			-	-	yes	yes
AT1G21060-AT1G21065	+	AT1G21060	AT1G21065		yes	yes	no			CAGE	CAGE	yes	yes
AT1G29550-AT1G29560	+	AT1G29550	AT1G29560		no	yes	no			-	-	yes	yes
AT1G62914-AT1G62920	+	AT1G62914	AT1G62920	PPR	no	yes	yes	yes	polyA, CE	-	-	yes	yes
AT2G11890-AT2G11891	+	AT2G11890	AT2G11891		no	yes	no			-	-	yes	yes
AT2G17033-AT2G17036	+	AT2G17033	AT2G17036	PPR	no	yes	no			-	-	yes	yes
AT2G17420-AT2G17430	+	AT2G17420	AT2G17430		no	yes	yes	yes	polyA	-	-	no	no
AT2G46900-AT2G46910	+	AT2G46900	AT2G46910		yes	yes	yes	no		CAGE	CAGE	yes	yes
AT3G03350-AT3G03360	+	AT3G03350	AT3G03360		no	no	yes	no		-	-	yes	yes
AT4G00030-AT4G00040	+	AT4G00030	AT4G00040		no	no	no			-	-	yes	yes
AT4G31440-AT4G31441	+	AT4G31440	AT4G31441		no	no	no			-	-	yes	yes
AT4G37682-AT4G37685	+	AT4G37682	AT4G37685		no	no	no			-	-	yes	no
AT5G24610-AT5G24620	+	AT5G24610	AT5G24620		no	no	yes	no		CAGE	CAGE	yes	yes
AT5G27889-AT5G27890	+	AT5G27889	AT5G27890		no	no	no			-	-	yes	yes
AT5G43155-AT5G43160	+	AT5G43155	AT5G43160		no	no	no			-	-	yes	yes
AT5G44650-AT5G44660	+	AT5G44650	AT5G44660		no	yes	yes	no		CAGE	-	yes	yes
AT5G46440-AT5G46450	+	AT5G46440	AT5G46450	PPR	yes	no	no			CAGE	CAGE	yes	yes
AT5G56020-AT5G56030	+	AT5G56020	AT5G56030		yes	yes	yes	yes	polyA, CE	CAGE	CAGE	yes	yes
AT5G57140-AT5G57150	+	AT5G57140	AT5G57150		yes	no	yes	no		CAGE	CAGE	yes	yes
AT5G63810-AT5G63820	+	AT5G63810	AT5G63820		no	yes	no			-	-	yes	yes
AT1G02050-AT1G02060	-	AT1G02060	AT1G02050	TPR	no	no	yes	no		-	-	yes	yes
AT1G19715-AT1G19720	-	AT1G19720	AT1G19715	PPR	yes	yes	yes	yes	polyA	CAGE	CAGE	yes	yes
AT1G31812-AT1G31814	-	AT1G31814	AT1G31812		yes	yes	no			CAGE	CAGE	yes	yes
AT1G33050-AT1G33055	-	AT1G33055	AT1G33050		yes	yes	yes	no		CAGE	CAGE	yes	yes
AT1G51830-AT1G51840	-	AT1G51840	AT1G51830		no	no	yes	no		-	-	yes	no
AT1G55970-AT1G55980	-	AT1G55980	AT1G55970		no	no	yes	no		-	-	yes	yes
AT1G75100-AT1G75110	-	AT1G75110	AT1G75100		yes	yes	yes	yes	CE	CAGE	CAGE	yes	no
AT1G78800-AT1G78810	-	AT1G78810	AT1G78800		yes	yes	yes	yes	polyA, CE	CAGE	CAGE	yes	yes
AT2G15880-AT2G15890	-	AT2G15890	AT2G15880		no	yes	yes	yes	polyA, CE	-	-	yes	yes
AT3G07520-AT3G07522-AT3G07525	-	AT3G07525	AT3G07522		no	yes	yes	yes	polyA, CE	-	-	no	no
AT3G27900-AT3G27906	-	AT3G27906	AT3G27900		no	yes	no			-	CAGE	no	yes
AT3G46620-AT3G46630	-	AT3G46630	AT3G46620		yes	yes	no			CAGE	CAGE	yes	no
AT4G08470-AT4G08480	-	AT4G08480	AT4G08470		no	yes	yes	yes	CE	CAGE	CAGE	yes	yes
AT4G11840-AT4G11845	-	AT4G11845	AT4G11840		no	no	yes	no		-	-	yes	yes
AT4G19060-AT4G19070	-	AT4G19070	AT4G19060		no	no	no			CAGE	CAGE	yes	yes
AT4G25260-AT4G25270	-	AT4G25270	AT4G25260	TPR	yes	no	yes	no		CAGE	CAGE	yes	yes
AT4G35420-AT4G35430-AT4G35440	-	AT4G35440	AT4G35430		no	yes	no			-	-	yes	yes
AT4G37095-AT4G37100	-	AT4G37100	AT4G37095		no	no	no			-	-	yes	yes
AT5G01930-AT5G01940	-	AT5G01940	AT5G01930		yes	no	yes	no		CAGE	CAGE	no	yes
AT5G03690-AT5G03700	-	AT5G03700	AT5G03690		yes	yes	yes	yes	polyA, CE	CAGE	CAGE	no	no
AT5G28390-AT5G28400	-	AT5G28400	AT5G28390		no	no	yes	no		-	-	yes	yes
AT5G38140-AT5G38150	-	AT5G38150	AT5G38140		no	yes	yes	no		-	-	yes	yes
AT5G61900-AT5G61910	-	AT5G61910	AT5G61900		yes	yes	yes	yes	polyA, CE	CAGE	CAGE	yes	yes
AT5G65810-AT5G65820	-	AT5G65820	AT5G65810	PPR	yes	yes	no			CAGE	CAGE	yes	yes
AT5G65810-AT5G65820-AT5G65830	-	AT5G65830	AT5G65820		yes	yes	no			CAGE	CAGE	no	yes
AT5G67630-AT5G67640	-	AT5G67640	AT5G67630		yes	no	yes	no		CAGE	CAGE	yes	yes
AT1G02100-AT1G02110	+	AT1G02100	AT1G02110		yes	yes	yes	no		CAGE	CAGE	yes	no
AT1G06960-AT1G06970	+	AT1G06960	AT1G06970		no	yes	yes	yes	CE	-	-	no	no
AT1G10600-AT1G10610	+	AT1G10600	AT1G10610		yes	yes	yes	yes	polyA, CE	-	CAGE	yes	yes
AT1G14640-AT1G14642	+	AT1G14640	AT1G14642		no	no	no			-	-	yes	yes
AT1G18610-AT1G18620	+	AT1G18610	AT1G18620		yes	yes	yes	yes	polyA, CE	CAGE	CAGE	yes	yes
AT1G50510-AT1G50520	+	AT1G50510	AT1G50520		yes	no	no			CAGE	CAGE	yes	no
AT1G51360-AT1G51370	+	AT1G51360	AT1G51370		no	no	yes	no		CAGE	-	yes	yes
AT1G54350-AT1G54360	+	AT1G54350	AT1G54360		yes	yes	no			CAGE	CAGE	yes	no
AT1G63680-AT1G63690	+	AT1G63680	AT1G63690		yes	yes	yes	yes	polyA, CE	CAGE	CAGE	yes	yes
AT1G64430-AT1G64440	+	AT1G64430	AT1G64440	PPR	yes	yes	yes	no		CAGE	CAGE	yes	yes
AT1G77420-AT1G77440	+	AT1G77420	AT1G77440		yes	yes	yes	yes	polyA, CE	CAGE	CAGE	yes	yes
AT1G80310-AT1G80320	+	AT1G80310	AT1G80320		no	no	no			-	-	yes	yes
AT2G17525-AT2G17530	+	AT2G17525	AT2G17530	PPR	yes	yes	no	no		CAGE	CAGE	yes	yes
AT2G28100-AT2G28105	+	AT2G28100	AT2G28105		no	yes	yes	yes	polyA, CE	-	CAGE	yes	yes
AT2G41060-AT2G41070	+	AT2G41060	AT2G41070		no	yes	yes	yes	polyA, CE	CAGE	-	yes	no
AT3G13062-AT3G13065	+	AT3G13062	AT3G13065		no	yes	yes	yes	polyA, CE	-	-	yes	yes
AT3G17710-AT3G17712-AT3G17717	+	AT3G17710	AT3G17712		no	yes	yes	yes	CE	-	-	yes	no
AT3G17712-AT3G17717	+	AT3G17712	AT3G17717		yes	yes	yes	yes	-	CAGE	CAGE	yes	yes
AT3G26070-AT3G26080	+	AT3G26070	AT3G26080		yes	no	no			CAGE	CAGE	yes	yes
AT3G42630-AT3G42640	+	AT3G42630	AT3G42640	PPR	no	yes	yes	yes	polyA, CE	-	-	yes	yes
AT3G53130-AT3G53140	+	AT3G53130	AT3G53140		no	yes	no			-	CAGE	yes	yes
AT4G01040-AT4G01050	+	AT4G01040	AT4G01050		yes	yes	yes	yes	CE	CAGE	CAGE	yes	yes
AT4G03250-AT4G03260	+	AT4G03250	AT4G03260		yes	yes	yes	yes	polyA, CE	CAGE	CAGE	no	no
AT4G06534-AT4G06536	+	AT4G06534	AT4G06536		no	yes	yes	yes	-	-	-	yes	no
AT4G12670-AT4G12680	+	AT4G12670	AT4G12680		yes	yes	yes	yes	-	-	-	yes	yes
AT4G27760-AT4G27780	+	AT4G27760	AT4G27780		yes	no	no			CAGE	CAGE	yes	no
AT4G32440-AT4G32450	+	AT4G32440	AT4G32450		yes	no	yes	no		CAGE	CAGE	yes	yes
AT5G53890-AT5G53895	+	AT5G53890	AT5G53895		no	yes	no			CAGE	CAGE	yes	yes
AT5G54855-AT5G54860	+	AT5G54855	AT5G54860		yes	yes	no			CAGE	CAGE	yes	yes
AT5G66160-AT5G66170	+	AT5G66160	AT5G66170		yes	yes	no			CAGE	CAGE	yes	yes
AT1G07300-AT1G07310	-	AT1G07310	AT1G07300		no	yes	no			-	CAGE	yes	yes
AT1G12780-AT1G12790	-	AT1G12790	AT1G12780		yes	no	yes	no		CAGE	CAGE	yes	no
AT1G17870-AT1G17880	-	AT1G17880	AT1G17870		no	yes	no			CAGE	CAGE	yes	yes
AT1G73310-AT1G73320	-	AT1G73320	AT1G73310		yes	no	yes	no		CAGE	CAGE	yes	yes
AT1G75120-AT1G75125	-	AT1G75125	AT1G75120		no	no	no			-	CAGE	yes	yes
AT2G24490-AT2G24500	-	AT2G24500	AT2G24490		yes	yes	yes	yes	-	CAGE	CAGE	yes	no
AT2G28040-AT2G28050	-	AT2G28050	AT2G28040	PPR	no	yes	no			-	-	yes	yes
AT2G29480-AT2G29490	-	AT2G29490	AT2G29480		no	no	no			CAGE	-	yes	yes
AT2G34300-AT2G34310	-	AT2G34310	AT2G34300		yes	yes	yes	yes	polyA, CE	CAGE	CAGE	no	no
AT2G47830-AT2G47840	-	AT2G47840	AT2G47830		yes	yes	no			CAGE	CAGE	yes	yes
AT3G01570-AT3G01572-AT3G01580	-	AT3G01580	AT3G01572	TPR	no	no	no			-	-	yes	no
AT3G09055-AT3G09060	-	AT3G09060	AT3G09055	PPR	no	no	yes	no		CAGE	CAGE	yes	no
AT3G11210-AT3G11220	-	AT3G11220	AT3G11210		yes	no	no			CAGE	CAGE	yes	no
AT3G15460-AT3G15470	-	AT3G15470	AT3G15460		no	yes	yes	yes	polyA, CE	CAGE	CAGE	yes	yes
AT3G24030-AT3G24040	-	AT3G24040	AT3G24030		yes	yes	yes	yes	polyA, CE	CAGE	CAGE	yes	yes
AT3G26539-AT3G26540	-	AT3G26540	AT3G26539	TPR	no	no	yes	no		-	-	yes	yes
AT3G50685-AT3G50690	-	AT3G50690	AT3G50685		yes	yes	yes	yes	polyA, CE	CAGE	CAGE	yes	yes
AT3G59320-AT3G59330	-	AT3G59330	AT3G59320		yes	no	yes	no		CAGE	-	yes	yes
AT4G00560-AT4G00570	-	AT4G00570	AT4G00560		yes	yes	yes	yes	polyA, CE	CAGE	CAGE	yes	yes
AT4G10955-AT4G10960	-	AT4G10960	AT4G10955		yes	yes	yes	no		CAGE	CAGE	yes	no
AT4G25280-AT4G25290	-	AT4G25290	AT4G25280		yes	yes	yes	no		CAGE	CAGE	yes	yes
AT4G30570-AT4G30580	-	AT4G30580	AT4G30570		no	yes	yes	no		-	-	yes	yes
AT5G10480-AT5G10490	-	AT5G10490	AT5G10480		yes	yes	no			CAGE	CAGE	yes	yes
AT5G16486-AT5G16490	-	AT5G16490	AT5G16486		no	no	no			-	-	yes	no
AT5G24150-AT5G24155	-	AT5G24155	AT5G24150		yes	yes	yes	yes	-	CAGE	CAGE	yes	no
AT5G44510-AT5G44520	-	AT5G44520	AT5G44510		yes	yes	yes	yes	CE(14bp downstream)	CAGE	CAGE	yes	yes
AT5G54020-AT5G54030	-	AT5G54030	AT5G54020		yes	no	yes	no		CAGE	-	no	no
AT5G58690-AT5G58700	-	AT5G58700	AT5G58690		no	yes	yes	yes	polyA, CE	CAGE	CAGE	yes	yes
AT5G66460-AT5G66470	-	AT5G66470	AT5G66460		yes	yes	no			CAGE	CAGE	yes	yes
AT5G66480-AT5G66490	-	AT5G66490	AT5G66480		yes	yes	no			CAGE	CAGE	yes	yes
AT1G02150-AT1G02160	+	AT1G02150	AT1G02160	TPR	yes	yes	no			CAGE	CAGE	yes	yes
AT1G04440-AT1G04445	+	AT1G04440	AT1G04445		no	yes	yes	yes	polyA, CE	-	-	no	no
AT1G13040-AT1G13050	+	AT1G13040	AT1G13050	PPR	no	yes	yes	yes	polyA, CE	CAGE	CAGE	yes	yes
AT1G13270-AT1G13280	+	AT1G13270	AT1G13280		yes	yes	no			CAGE	CAGE	yes	yes
AT1G14470-AT1G14480	+	AT1G14470	AT1G14480	PPR	yes	no	yes	no		CAGE	CAGE	yes	yes
AT1G20620-AT1G20630	+	AT1G20620	AT1G20630		yes	yes	yes	yes	polyA, CE	CAGE	CAGE	no	no
AT1G48770-AT1G48780	+	AT1G48770	AT1G48780		no	no	yes	no		-	-	yes	yes
AT1G49520-AT1G49530	+	AT1G49520	AT1G49530		no	no	yes	no		-	-	yes	yes
AT1G54340-AT1G54350	+	AT1G54340	AT1G54350		yes	no	no			CAGE	CAGE	yes	no
AT1G63380-AT1G63400	+	AT1G63380	AT1G63400		yes	no	no			CAGE	CAGE	yes	no
AT1G74630-AT1G74640	+	AT1G74630	AT1G74640	TPR	yes	no	no			CAGE	CAGE	yes	yes
AT1G77490-AT1G77500	+	AT1G77490	AT1G77500		yes	yes	yes	yes	polyA, CE	CAGE	CAGE	no	no
AT2G01390-AT2G01400	+	AT2G01390	AT2G01400	TPR	yes	no	yes	no		CAGE	CAGE	yes	no
AT2G18740-AT2G18750	+	AT2G18740	AT2G18750		yes	yes	yes	yes	polyA, CE	CAGE	CAGE	no	no
AT2G20810-AT2G20815	+	AT2G20810	AT2G20815		no	yes	no			-	-	yes	yes
AT2G21070-AT2G21080	+	AT2G21070	AT2G21080		no	yes	yes	yes	polyA	CAGE	CAGE	yes	yes
AT2G41140-AT2G41150	+	AT2G41140	AT2G41150		no	yes	no			CAGE	-	yes	yes
AT2G45910-AT2G45920	+	AT2G45910	AT2G45920		yes	yes	yes	yes	polyA	CAGE	CAGE	yes	yes
AT2G47485-AT2G47490	+	AT2G47485	AT2G47490		yes	yes	yes	yes	polyA, CE	CAGE	CAGE	yes	no
AT3G02060-AT3G02065	+	AT3G02060	AT3G02065		yes	yes	yes	no		CAGE	CAGE	no	no
AT3G02065-AT3G02070	+	AT3G02065	AT3G02070		yes	yes	yes	yes	-	CAGE	CAGE	yes	yes
AT3G02370-AT3G02390	+	AT3G02370	AT3G02390		no	no	yes	no		CAGE	CAGE	yes	yes
AT3G11040-AT3G11050	+	AT3G11040	AT3G11050		yes	yes	no			CAGE	-	yes	no
AT3G14450-AT3G14452	+	AT3G14450	AT3G14452		no	no	no			-	-	yes	yes
AT3G14463-AT3G14467-AT3G14470	+	AT3G14463	AT3G14467		no	no	yes	no		-	-	no	yes
AT3G15010-AT3G15020	+	AT3G15010	AT3G15020		yes	yes	yes	yes	polyA, CE	CAGE	CAGE	yes	no
AT3G15730-AT3G15750	+	AT3G15730	AT3G15750		no	yes	yes	yes	polyA, CE	CAGE	CAGE	no	no
AT3G17626-AT3G17630	+	AT3G17626	AT3G17630		no	yes	yes	no		-	-	yes	yes
AT3G20120-AT3G20130	+	AT3G20120	AT3G20130		yes	yes	yes	yes	polyA	CAGE	-	yes	yes
AT3G23255-AT3G23260	+	AT3G23255	AT3G23260		no	yes	yes	no		-	-	yes	yes
AT3G24929-AT3G25013-AT3G25030	+	AT3G24929	AT3G25013		no	yes	yes	yes	-	-	CAGE	yes	no
AT3G54670-AT3G54680	+	AT3G54670	AT3G54680		yes	yes	yes	yes	CE	CAGE	CAGE	yes	no
AT3G57750-AT3G57760	+	AT3G57750	AT3G57760		no	yes	no			CAGE	CAGE	yes	no
AT3G59520-AT3G59530	+	AT3G59520	AT3G59530		no	yes	no			-	-	yes	yes
AT3G60400-AT3G60410	+	AT3G60400	AT3G60410		yes	yes	yes	no		CAGE	CAGE	yes	yes
AT3G63510-AT3G63520	+	AT3G63510	AT3G63520		yes	yes	no			CAGE	CAGE	yes	yes
AT4G03200-AT4G03205	+	AT4G03200	AT4G03205		yes	yes	no			CAGE	CAGE	yes	yes
AT4G08240-AT4G08250	+	AT4G08240	AT4G08250		no	yes	no			-	-	yes	no
AT4G12005-AT4G12020	+	AT4G12005	AT4G12020		yes	no	yes	no		CAGE	CAGE	no	no
AT4G16835-AT4G16840	+	AT4G16835	AT4G16840	TPR	no	no	no			CAGE	CAGE	yes	yes
AT4G23730-AT4G23740	+	AT4G23730	AT4G23740		yes	yes	yes	yes	polyA, CE	CAGE	CAGE	yes	no
AT4G24680-AT4G24690	+	AT4G24680	AT4G24690		yes	yes	yes	yes	polyA, CE	CAGE	CAGE	no	no
AT4G28980-AT4G28990	+	AT4G28980	AT4G28990		yes	yes	yes	yes	polyA, CE	CAGE	CAGE	yes	no
AT4G31110-AT4G31115	+	AT4G31110	AT4G31115		yes	yes	no			CAGE	CAGE	yes	no
AT4G37022-AT4G37030	+	AT4G37022	AT4G37030		yes	no	yes	no		CAGE	CAGE	yes	no
AT4G38220-AT4G38225	+	AT4G38220	AT4G38225		yes	yes	no			CAGE	CAGE	yes	yes
AT4G38270-AT4G38280	+	AT4G38270	AT4G38280		yes	yes	no			CAGE	CAGE	no	no
AT4G38280-AT4G38290	+	AT4G38280	AT4G38290		no	yes	no			CAGE	-	yes	yes
AT4G39880-AT4G39890	+	AT4G39880	AT4G39890		yes	yes	yes	yes	polyA, CE	CAGE	CAGE	yes	yes
AT5G01520-AT5G01530	+	AT5G01520	AT5G01530		yes	yes	no			CAGE	CAGE	yes	no
AT5G17570-AT5G17580	+	AT5G17570	AT5G17580		no	yes	yes	yes	-	-	-	yes	yes
AT5G19070-AT5G19080	+	AT5G19070	AT5G19080		yes	yes	yes	yes	polyA, CE	CAGE	CAGE	no	no
AT5G19740-AT5G19750	+	AT5G19740	AT5G19750		yes	yes	no			CAGE	CAGE	yes	no
AT5G00445-AT5G03485-AT5G03515-AT5G22794-AT5G22796-AT5G22799	+	AT5G22794	AT5G22796		no	no	yes	no		-	-	yes	yes
AT5G23320-AT5G23330	+	AT5G23320	AT5G23330		yes	no	no			CAGE	CAGE	yes	yes
AT5G24350-AT5G24352	+	AT5G24350	AT5G24352		no	yes	yes	yes	polyA, CE	-	-	no	yes
AT5G27400-AT5G27410	+	AT5G27400	AT5G27410		yes	yes	no			CAGE	CAGE	yes	yes
AT5G44020-AT5G44030	+	AT5G44020	AT5G44030		yes	yes	no			CAGE	CAGE	no	no
AT5G46460-AT5G46470	+	AT5G46460	AT5G46470	PPR	yes	no	no			CAGE	CAGE	no	yes
AT5G52800-AT5G52810	+	AT5G52800	AT5G52810		yes	no	no			CAGE	CAGE	yes	no
AT5G58340-AT5G58350	+	AT5G58340	AT5G58350		yes	yes	yes	yes	polyA	CAGE	CAGE	yes	yes
AT5G58370-AT5G58375	+	AT5G58370	AT5G58375		yes	yes	yes	yes	polyA, CE	CAGE	CAGE	yes	yes
AT5G60265-AT5G60270	+	AT5G60265	AT5G60270		yes	no	no			CAGE	CAGE	yes	no
AT5G60290-AT5G60300	+	AT5G60290	AT5G60300		yes	no	yes	no		CAGE	CAGE	yes	yes
AT5G60430-AT5G60440	+	AT5G60430	AT5G60440		no	no	yes	no		-	-	yes	no
AT5G64390-AT5G64400	+	AT5G64390	AT5G64400		yes	yes	yes	yes	polyA, CE	CAGE	CAGE	yes	no
AT1G02280-AT1G02290	-	AT1G02290	AT1G02280		yes	yes	no			CAGE	CAGE	yes	no
AT1G02330-AT1G02335	-	AT1G02335	AT1G02330		yes	yes	yes	no		CAGE	CAGE	yes	yes
AT1G07730-AT1G07740	-	AT1G07740	AT1G07730	TPR	yes	no	yes	no		CAGE	-	yes	yes
AT1G09415-AT1G09420	-	AT1G09420	AT1G09415		yes	yes	no			CAGE	CAGE	yes	yes
AT1G09930-AT1G09932	-	AT1G09932	AT1G09930		no	yes	yes	yes	polyA, CE	-	-	yes	no
AT1G12910-AT1G12920	-	AT1G12920	AT1G12910		yes	yes	no			CAGE	CAGE	yes	yes
AT1G13500-AT1G13510	-	AT1G13510	AT1G13500		no	yes	no			CAGE	-	yes	no
AT1G29910-AT1G29920	-	AT1G29920	AT1G29910		no	yes	yes	yes	CE (polyA in exon)	CAGE	CAGE	no	no
AT1G55530-AT1G55535	-	AT1G55535	AT1G55530		yes	yes	yes	yes	polyA, CE	CAGE	CAGE	yes	no
AT1G57860-AT1G57870	-	AT1G57870	AT1G57860		yes	yes	yes	yes	polyA, CE	CAGE	CAGE	yes	no
AT1G62250-AT1G62260	-	AT1G62260	AT1G62250		yes	no	yes	no		CAGE	CAGE	yes	yes
AT1G64107-AT1G64110	-	AT1G64110	AT1G64107		no	yes	yes	yes	polyA	-	-	no	no
AT1G09093-AT1G69660-AT1G69670	-	AT1G69670	AT1G69660		no	yes	yes	yes	polyA, CE	-	-	no	no
AT1G79730-AT1G79740	-	AT1G79740	AT1G79730		yes	yes	yes	yes	polyA	CAGE	CAGE	yes	yes
AT2G02350-AT2G02360	-	AT2G02360	AT2G02350		no	yes	yes	yes	polyA	CAGE	CAGE	yes	yes
AT2G17200-AT2G17210	-	AT2G17210	AT2G17200	TPR	yes	no	no			CAGE	CAGE	no	yes
AT2G21430-AT2G21440	-	AT2G21440	AT2G21430		no	yes	yes	yes	polyA, CE	-	-	yes	yes
AT2G21440-AT2G21450	-	AT2G21450	AT2G21440		yes	yes	yes	yes	polyA, CE	CAGE	CAGE	no	no
AT2G35035-AT2G35040	-	AT2G35040	AT2G35035		no	no	no			CAGE	CAGE	yes	no
AT2G39300-AT2G39310	-	AT2G39310	AT2G39300		yes	yes	yes	yes	polyA, CE	CAGE	CAGE	no	no
AT2G41560-AT2G41600	-	AT2G41600	AT2G41560		yes	yes	yes	yes	polyA, CE	CAGE	CAGE	no	no
AT3G01510-AT3G01513	-	AT3G01513	AT3G01510		yes	no	no			CAGE	CAGE	yes	no
AT3G06690-AT3G06700	-	AT3G06700	AT3G06690		no	yes	no			-	-	yes	yes
AT3G17330-AT3G17340	-	AT3G17340	AT3G17330		yes	yes	yes	yes	polyA, CE	CAGE	CAGE	no	no
AT3G18530-AT3G18535	-	AT3G18535	AT3G18530		yes	yes	no			CAGE	-	yes	no
AT3G26445-AT3G26450	-	AT3G26450	AT3G26445		no	yes	no			CAGE	CAGE	yes	yes
AT3G44100-AT3G44110	-	AT3G44110	AT3G44100		yes	yes	yes	yes	polyA, CE	CAGE	CAGE	no	no
AT3G46440-AT3G46450	-	AT3G46450	AT3G46440		yes	yes	yes	yes	polyA, CE	CAGE	CAGE	yes	yes
AT3G46970-AT3G46980	-	AT3G46980	AT3G46970		yes	yes	yes	no		CAGE	CAGE	no	yes
AT3G49140-AT3G49142	-	AT3G49142	AT3G49140	TPR	yes	yes	no			CAGE	CAGE	no	yes
AT3G53560-AT3G53570	-	AT3G53570	AT3G53560		yes	yes	yes	no		CAGE	CAGE	yes	yes
AT3G57785-AT3G57790	-	AT3G57790	AT3G57785		yes	yes	no			CAGE	CAGE	yes	no
AT3G59740-AT3G59750-AT3G59760	-	AT3G59760	AT3G59750		no	yes	yes	yes	polyA, CE	-	-	no	no
AT3G61990-AT3G62000	-	AT3G62000	AT3G61990		yes	yes	yes	yes	polyA, CE	CAGE	CAGE	yes	yes
AT4G00620-AT4G00630	-	AT4G00630	AT4G00620		yes	yes	yes	yes	polyA, CE	CAGE	CAGE	no	no
AT4G01395-AT4G01400	-	AT4G01400	AT4G01395		yes	no	no			CAGE	CAGE	yes	yes
AT4G03230-AT4G03240	-	AT4G03240	AT4G03230		no	yes	no			-	-	yes	yes
AT4G04360-AT4G04370	-	AT4G04370	AT4G04360	TPR	no	no	no			-	-	yes	yes
AT4G11543-AT4G11547	-	AT4G11547	AT4G11543		no	no	no			-	-	yes	yes
AT4G15955-AT4G15960	-	AT4G15960	AT4G15955		no	yes	no			CAGE	CAGE	yes	no
AT4G16957-AT4G16960	-	AT4G16960	AT4G16957		no	no	no			-	-	yes	yes
AT4G17740-AT4G17750	-	AT4G17750	AT4G17740		yes	yes	no			CAGE	CAGE	yes	yes
AT4G19880-AT4G19890	-	AT4G19890	AT4G19880	PPR	yes	yes	no			CAGE	CAGE	yes	yes
AT4G26310-AT4G26320	-	AT4G26320	AT4G26310		yes	yes	yes	yes	polyA, CE	CAGE	CAGE	yes	no
AT4G35570-AT4G35580	-	AT4G35580	AT4G35570		no	yes	yes	yes	polyA	CAGE	CAGE	yes	no
AT4G38230-AT4G38240	-	AT4G38240	AT4G38230		yes	yes	yes	no		CAGE	CAGE	yes	yes
AT5G03555-AT5G03560	-	AT5G03560	AT5G03555	TPR	yes	yes	yes	yes	polyA, CE	CAGE	CAGE	yes	yes
AT5G08110-AT5G08120	-	AT5G08120	AT5G08110		yes	yes	yes	yes	polyA	CAGE	CAGE	no	no
AT5G16660-AT5G16680	-	AT5G16680	AT5G16660		yes	yes	no			CAGE	CAGE	no	no
AT5G25475-AT5G25480	-	AT5G25480	AT5G25475		no	yes	no			CAGE	CAGE	yes	no
AT5G26865-AT5G26880	-	AT5G26880	AT5G26865		no	yes	no			-	-	yes	no
AT5G41340-AT5G41350	-	AT5G41350	AT5G41340		yes	yes	yes	yes	polyA, CE	CAGE	CAGE	yes	no
AT5G41850-AT5G41870	-	AT5G41870	AT5G41850		no	yes	yes	yes	polyA	CAGE	CAGE	yes	yes
AT5G42100-AT5G42110	-	AT5G42110	AT5G42100		yes	yes	no			CAGE	CAGE	yes	yes
AT5G45350-AT5G45360	-	AT5G45360	AT5G45350		yes	yes	yes	yes	polyA, CE	CAGE	CAGE	yes	no
AT5G46085-AT5G46100	-	AT5G46100	AT5G46085	PPR	no	no	no			-	-	yes	yes
AT5G46180-AT5G46190	-	AT5G46190	AT5G46180		yes	yes	no			CAGE	CAGE	no	no
AT5G48530-AT5G48540	-	AT5G48540	AT5G48530		no	no	no			CAGE	CAGE	yes	yes
AT5G54240-AT5G54250	-	AT5G54250	AT5G54240		no	yes	yes	yes	polyA, CE	CAGE	-	yes	no
AT5G57840-AT5G57850	-	AT5G57850	AT5G57840		yes	yes	yes	yes	CE	CAGE	CAGE	yes	yes
AT5G57890-AT5G57900	-	AT5G57900	AT5G57890		yes	yes	no			CAGE	CAGE	yes	no
AT5G59770-AT5G59780	-	AT5G59780	AT5G59770		yes	yes	yes	yes	polyA, CE	CAGE	CAGE	no	no
AT1G02160-AT1G02170	+	AT1G02160	AT1G02170		yes	yes	no			CAGE	CAGE	yes	no
AT1G04690-AT1G04700	+	AT1G04690	AT1G04700		yes	yes	yes	yes	polyA, CE	CAGE	-	no	no
AT1G16720-AT1G16740	+	AT1G16720	AT1G16740		yes	yes	yes	yes	polyA, CE	CAGE	CAGE	yes	no
AT1G19070-AT1G19080	+	AT1G19070	AT1G19080		no	no	no			-	-	yes	yes
AT1G27410-AT1G27420	+	AT1G27410	AT1G27420		no	no	no			CAGE	-	yes	yes
AT1G74780-AT1G74790	+	AT1G74780	AT1G74790		yes	yes	yes	yes	polyA, CE	CAGE	CAGE	no	no
AT2G33250-AT2G33255	+	AT2G33250	AT2G33255		yes	yes	no			CAGE	CAGE	yes	yes
AT2G34185-AT2G34190	+	AT2G34185	AT2G34190		yes	no	yes	no		CAGE	CAGE	yes	no
AT2G38380-AT2G38390	+	AT2G38380	AT2G38390		yes	yes	yes	yes	polyA, CE	CAGE	CAGE	no	no
AT3G06980-AT3G06985	+	AT3G06980	AT3G06985		no	yes	yes	yes	polyA, CE	-	-	no	yes
AT3G08980-AT3G08990	+	AT3G08980	AT3G08990		no	no	yes	no		CAGE	CAGE	yes	yes
AT3G10490-AT3G10500	+	AT3G10490	AT3G10500		yes	yes	no			CAGE	CAGE	yes	yes
AT4G00690-AT4G00695	+	AT4G00690	AT4G00695		no	no	yes	no		-	-	no	no
AT4G04200-AT4G04210	+	AT4G04200	AT4G04210		yes	yes	yes	yes	CE	CAGE	CAGE	no	no
AT5G51450-AT5G51451	+	AT5G51450	AT5G51451		no	yes	no			CAGE	-	yes	yes
AT5G52630-AT5G52640	+	AT5G52630	AT5G52640		yes	yes	no			CAGE	CAGE	yes	no
AT5G57360-AT5G57370	+	AT5G57360	AT5G57370		yes	yes	yes	yes	polyA, CE	CAGE	CAGE	no	no
AT5G60300-AT5G60310	+	AT5G60300	AT5G60310		no	yes	no			-	-	no	no
AT1G14830-AT1G14840	-	AT1G14840	AT1G14830		yes	yes	yes	yes	polyA, CE	CAGE	CAGE	yes	no
AT1G25220-AT1G25230	-	AT1G25230	AT1G25220		yes	yes	yes	yes	polyA, CE	CAGE	CAGE	yes	no
AT1G53500-AT1G53510	-	AT1G53510	AT1G53500		yes	yes	yes	yes	polyA, CE	CAGE	CAGE	no	no
AT1G74060-AT1G74070	-	AT1G74070	AT1G74060		yes	yes	no			CAGE	CAGE	yes	no
AT2G27580-AT2G27590	-	AT2G27590	AT2G27580		yes	yes	yes	yes	CE	CAGE	CAGE	yes	yes
AT2G31865-AT2G31870	-	AT2G31870	AT2G31865		no	no	no			CAGE	CAGE	no	no
AT2G47930-AT2G47940	-	AT2G47940	AT2G47930		yes	yes	yes	yes	CE	CAGE	CAGE	yes	no
AT3G20390-AT3G20395	-	AT3G20395	AT3G20390		yes	yes	no			CAGE	CAGE	yes	yes
AT3G49055-AT3G49060	-	AT3G49060	AT3G49055		no	yes	yes	yes	polyA, CE	-	-	no	no
AT4G01200-AT4G01210	-	AT4G01210	AT4G01200		no	yes	no			CAGE	-	no	no
AT4G21400-AT4G21410	-	AT4G21410	AT4G21400		yes	yes	yes	yes	CE (polyA in exon)	CAGE	-	yes	yes
AT4G25707-AT4G25710	-	AT4G25710	AT4G25707		no	yes	no			-	-	yes	yes
AT4G28020-AT4G28025	-	AT4G28025	AT4G28020		no	yes	yes	yes	polyA, CE	CAGE	CAGE	yes	no
AT5G06630-AT5G06640	-	AT5G06640	AT5G06630		yes	yes	yes	yes	polyA, CE	CAGE	CAGE	no	no
AT5G14210-AT5G14220	-	AT5G14220	AT5G14210		yes	yes	yes	yes	polyA, CE	CAGE	CAGE	yes	no
AT5G18180-AT5G18190	-	AT5G18190	AT5G18180		no	yes	yes	yes	polyA, CE	-	CAGE	yes	no
AT5G20910-AT5G20920	-	AT5G20920	AT5G20910		yes	yes	yes	yes	CE	CAGE	CAGE	yes	no
AT5G26749-AT5G26751	-	AT5G26751	AT5G26749		no	yes	no			CAGE	CAGE	yes	no
