# Supplementary material for: Intergenic splicing-stimulated transcriptional readthrough is suppressed by nonsense-mediated mRNA decay in Arabidopsis
Source: Commun Biol. 2022 Dec 20;5:1390. doi: 10.1038/s42003-022-04348-y (PMC9768141; doi:10.1038/s42003-022-04348-y)
Supplement: Supplementary file 4 — Supplementary Data 2 [file 42003_2022_4348_MOESM4_ESM.xlsx]

## Sheet: Source data for Fig. 3b
	LOG2_rep1	LOG2_rep2	LOG2_rep3	average	SD
RT1_1st	7.72584	7.97445	7.66924	7.78984	0.132569
RT1_2nd	5.05505	1.7558	2.27682	3.02922	1.44818
RT2_1st	7.80066	7.69502	7.83714	7.77761	0.0602696
RT2_2nd	3.48175	3.28633	4.50047	3.75618	0.532301
RT3_1st	8.9067	9.27428	8.99375	9.05825	0.156841
RT3_2nd	6.40854	6.93575	6.76219	6.70216	0.219378
RT5_1st	6.20999	6.34511	6.40501	6.32004	0.0815686
RT5_2nd	1.71604	1.96097	2.1816	1.95287	0.190151
RT6_1st	6.29225	6.39939	6.59282	6.42815	0.124384
RT6_2nd	2.55294	1.93119	2.94805	2.47739	0.418557
RT7_1st	6.44651	6.68763	6.68072	6.60495	0.112071
RT7_2nd	5.8258	5.17937	6.71019	5.90512	0.627468
RT9_1st	8.53158	8.7215	9.02519	8.75942	0.203289
RT9_2nd	5.13655	4.31877	5.24762	4.90098	0.414176
RT11_1st	11.6656	11.5408	11.8547	11.6871	0.12904
RT11_2nd	0.551837	1.72697	2.39372	1.55751	0.761433

## Sheet: Source data for Fig. 3d
sample	LOG2_value		sample	LOG2_value
RT2_1st_rep1	7.80066		RT5_1st_rep1	6.20999
RT2_1st_rep2	7.69502		RT5_1st_rep2	6.34511
RT2_1st_rep3	7.83714		RT5_1st_rep3	6.40501
RT2_2nd_rep1	3.48175		RT5_2nd_rep1	1.71604
RT2_2nd_rep2	3.28633		RT5_2nd_rep2	1.96097
RT2_2nd_rep3	4.50047		RT5_2nd_rep3	2.1816
RT2F_1st_rep1	9.14598		RT5F_1st_rep1	6.35357
RT2F_1st_rep2	9.05163		RT5F_1st_rep2	6.5365
RT2F_1st_rep3	8.9714		RT5F_1st_rep3	6.52172
RT2F_2nd_rep1	7.56386		RT5F_2nd_rep1	5.84582
RT2F_2nd_rep2	7.76318		RT5F_2nd_rep2	5.90397
RT2F_2nd_rep3	7.64766		RT5F_2nd_rep3	5.8981
