# Supplementary material for: Intergenic splicing-stimulated transcriptional readthrough is suppressed by nonsense-mediated mRNA decay in Arabidopsis
Source: Commun Biol. 2022 Dec 20;5:1390. doi: 10.1038/s42003-022-04348-y (PMC9768141; doi:10.1038/s42003-022-04348-y)
Supplement: Supplementary file 5 — Supplementary Data 3 [file 42003_2022_4348_MOESM5_ESM.xlsx]

## Sheet: Sheet1
plasmid_name	Addgene ID
pSK1-RT1	194731
pSK1-RT2	194732
pSK1-RT3	194733
pSK1-RT5	194734
pSK1-RT6	194735
pSK1-RT7	194736
pSK1-RT9	194737
pSK1-RT11	194738
pSK1-RT15	194739
pSK1-RT2F	194740
pSK1-RT5F	194741
pSK1-RT2_wt	194742
pSK1-RT2_mut1	194743
pSK1-RT2_mut2	194744
pSK1-RT15_wt	194745
pSK1-RT15_mut1	194746
pBI-dsNbUPF1	194747
